# Supplementary material for: Effects of GHRH Deficiency and GHRH Antagonism on Emotional Disorders in Mice
Source: Cells. 2023 Nov 12;12(22):2615. doi: 10.3390/cells12222615 (PMC10670114; doi:10.3390/cells12222615)
Supplement: Supplementary file 1 [file cells-12-02615-s001.zip]

Archive with 1 entries (1 files):
- cells-2665071-supplementary.pdf
